# Supplementary material for: Rutaecarpine Aggravates Acetaminophen-Induced Acute Liver Injury by Inducing CYP1A2
Source: Toxics. 2024 Jul 18;12(7):515. doi: 10.3390/toxics12070515 (PMC11280960; doi:10.3390/toxics12070515)
Supplement: Supplementary file 1 [file toxics-12-00515-s001.zip]

Archive with 1 entries (1 files):
- toxics-3060883-supplementary.pdf
